# Supplementary material for: Modeling solubility and acid–base properties of some amino acids in aqueous NaCl and (CH3)4NCl aqueous solutions at different ionic strengths and temperatures
Source: Springerplus. 2016 Jun 30;5(1):928. doi: 10.1186/s40064-016-2568-8 (PMC4927535; doi:10.1186/s40064-016-2568-8)
Supplement: Supplementary file 2 — 10.1186/s40064-016-2568-8 Calculation sheet. [file 40064_2016_2568_MOESM2_ESM.xlsx]

## Sheet: Thermodynamic Parameters
	MOLAL CONCENTRATION SCALE																NaCl	Me4NCl
		log KH0	z*	A	A'	Δε∞i NaCl	Δε0i NaCl	Δε∞i Me4NCl	Δε0i Me4NCl	∆H0	∆ε'i NaCl	∆Cp i NaCl	∆ε'i Me4NCl		I	T	log K	log K
1	(H+) + (Gly-) = (HGly)0	9.777	2	0.51	1.5	0.19	0.311	0.048	0.269	-44.33	-0.96	41			0.1	25	9.58822	9.58311
2	(H+) + (HGly) = (H2Gly)+	2.329	0	0.51	1.5	0.098	0.093	0.11	0.079	-3.99	-0.85	136			0.1	25	2.33835	2.33718
3	(H+) + (Ala-) = (HAla)0	9.912	2	0.51	1.5	0.195	0.35	0.034	0.275	-44.2	-2.35	41			0.1	25	9.72681	9.71853
4	(H+) + (HAla) = (H2Ala)+	2.365	0	0.51	1.5	0.114	0.091	0.073	0.082	-2.6	-1.75	108			0.1	25	2.37431	2.37312
5	(H+) + (Val-) = (HVal)0	9.73	2	0.51	1.5	0.189	0.395	0.033	0.262	-44.46	-1.73	39			0.1	25	9.54885	9.53534
6	(H+) + (HVal) = (H2Val)+	2.286	0	0.51	1.5	0.089	0.07	0.092	0.06	-0.33	1.82	150			0.1	25	2.29317	2.29229
7	(H+) + (Leu-) = (HLeu)0	9.777	2	0.51	1.5	0.26	0.355	0.055	0.276	-45.25	-2.76	39	-0.09		0.1	25	9.59286	9.58381
8	(H+) + (HLeu) = (H2Leu)+	2.321	0	0.51	1.5	0.177	0.069	0.091	0.066	-1.77	-0.82	131	-1.78		0.1	25	2.32888	2.32783
9	(H+) + (Ser-) = (HSer)0	9.255	2	0.51	1.5	0.187	0.329	0.051	0.277	-42.78	8.8	41			0.1	25	9.06783	9.06187
10	(H+) + (HSer) = (H2Ser)+	2.162	0	0.51	1.5	0.096	0.061	0.119	0.102	-4.47	7.3	141			0.1	25	2.16842	2.17235
11	(H+) + (Phen-) = (HPhen)0	9.257	2	0.51	1.5	0.162	0.332	0.015	0.247	-44.06	-1.32	38			0.1	25	9.06988	9.06081
12	(H+) + (HPhen) = (H2Phen)+	2.144	0	0.51	1.5	0.241	0.121	0.146	0.091	-1.64	-2.16	138			0.1	25	2.15719	2.1536
		log S00	Km NaCl	Km Me4NCl
13	Leucine Solubility	-0.782	0.088												0.1	25	-0.7908
14	Phenylalanine Solubility	-1.135	0.055	0.048											0.1	25	-1.1405	-1.1398
																	log KS0	log KS0
15	log KS0 LEUCINE														0.1	25	-10.3837
16	log KS0 PHENYLALANINE														0.1	25	-10.2104	-10.2006
	NOTES
	For these amino acids total and specific solubility are equal.
	Solubility data are available only at T = 298.15 K
	Ionic strenght range are 0 to 5 mol kg-1 for NaCl and 0 to 3 mol kg-1 for Me4NCl
